# Supplementary material for: Evolution of Matrix Gla and Bone Gla Protein Genes in Jawed Vertebrates
Source: Front Genet. 2021 Mar 10;12:620659. doi: 10.3389/fgene.2021.620659 (PMC8006282; doi:10.3389/fgene.2021.620659)
Supplement: Supplementary Material 1 — References of all sequences used in this manuscript and extracted from open sequence databases or from locally assembled transcriptome data. [file Data_Sheet_1.XLSX]

## Sheet: Feuille1
		Supplementary Material 1. References of all sequences used for the phylogenetic reconstruction, extracted from open sequence Databases (Table 1) or generated for this work (Table 2)
Table 1
			-		Open databases	-	-	-	Ensembl assembly version
Species	Clade	Name in database	Ensembl	Name on tree	NCBI	Uniprot	Skatebase	Ensembl	-
Acipenser naccarii	actinopterygian	matrix Gla protein	-	Acipenser naccarii Mgp	ADM53100.1	-	-	-	-
Acipenser naccarii	actinopterygian	Bone Gla protein	-	Acipenser naccarii Bgp1	-	E6Y296	-	-	-
Alligator sinensis	sauropsid	matrix Gla protein	-	Alligator sinensis Mgp	XP_006024255	-	-	-	-
Amblyraja radiata	chondrichthyan	matrix Gla protein	-	Amblyraja radiata Mgp1	XP_032872908.1	-	-	-	-
Anabas testudineus	actinopterygian	bglap	ENSATEP00000031836	Anabas testudineus Bgp1b	-	-	-	ENSATEP00000031836	-
Anabas testudineus	actinopterygian	novel gene	ENSATEP00000014511	Anabas testudineus Mgp	-	-	-	ENSATEP00000014511	-
Anabas testudineus	actinopterygian	novel gene	ENSATEP00000014664	Anabas testudineus Bgp1a	-	-	-	ENSATEP00000014664	-
Anolis carolinensis	sauropsid	PREDICTED:LOW QUALITY PROTEIN:osteocalcin	-	Anolis carolinensis Bgp1	XP_008122998	-	-	-	-
Anolis carolinensis	sauropsid	PREDICTED : matrix Gla protein	-	Anolis carolinensis Bgp2	XP_003221116.1	-	-	-	-
Anolis carolinensis	sauropsid	PREDICTED : matrix Gla protein	-	Anolis carolinensis Mgp	XP_003221125.1	-	-	-	-
Apteryx owenii	sauropsid	MGP	ENSAOWP00000026301	Apteryx owenii Mgp	-	-	-	ENSAOWP00000026301	Genome assembly: aptOwe1 (GCA_003342965.1)
Apteryx owenii	sauropsid	BGLAP	ENSAOWP00000027625	Apteryx owenii Bgp1	-	-	-	ENSAOWP00000027625	Genome assembly: aptOwe1 (GCA_003342965.1)
Apteryx owenii	sauropsid	novel gene	ENSAOWP00000026299	Apteryx owenii Bgp2	-	-	-	ENSAOWP00000026299	Genome assembly: aptOwe1 (GCA_003342965.1)
Astyanax mexicanus	actinopterygian	Mgp	-	Astyanax mexicanus Mgp	XP_007239259.1	-	-	-	-
Astyanax mexicanus	actinopterygian	Osteocalcin-like	-	Astyanax mexicanus Bgp1a	XP_022520077.1	-	-	-	-
Astyanax mexicanus	actinopterygian	Osetocalcin 2a / novel gene	ENSAMXP00005009709	Astyanax mexicanus Bgp1b	XP_007231386.2	-	-	ENSAMXP00005009709	-
Betta splendens	actinopterygian	bglap	ENSBSLP00000023329	Betta splendens Bgp1b	-	-	-	ENSBSLP00000023329	-
Bos taurus	mammalian	osteocalcin preprotein	-	Bos taurus Bgp1	NP_776674.1	-	-	-	-
Callorhinchus milii	chondrichthyan	PREDICTED: matrix Gla protein-like	-	Callorhinchus milii Mgp2	XP_007908011.1 on scaffold SCAFF271 (Predicted sequence, artificial exon 2 removed aa19-73)	-	-	-	-
Callorhinchus milii	chondrichthyan	PREDICTED: matrix Gla protein-like	-	Callorhinchus milii Mgp1	XP_007908006.1 on scaffold SCAFF271	-	-	-	-
Callorhinchus milii	chondrichthyan	Matrix Gla protein	-	Callorhinchus milii Bgp	-	V9L642	-	-	-
Chrysemys picta bellii	sauropsid	MGP	ENSCPBP00000007443	Chrysemys picta bellii Mgp	-	-	-	ENSCPBP00000007443	Genome assembly: Chrysemys_picta_bellii-3.0.3 (GCA_000241765.2)
Chrysemys picta bellii	sauropsid	novel gene	ENSCPBP00000007447	Chrysemys picta bellii Bgp2	-	-	-	ENSCPBP00000007447	Genome assembly: Chrysemys_picta_bellii-3.0.3 (GCA_000241765.2)
Danio rerio	actinopterygian	bglap	ENSDARP00000091618	Danio rerio Bgp1a	-	-	-	ENSDARP00000091618	Genome assembly: GRCz11 (GCA_000002035.4)
Danio rerio	actinopterygian	Matrix Gla protein	-	Danio rerio Mgp	-	Q6YND0	-	-	-
Danio rerio	actinopterygian	bone gamma-carboxyglutamate (gla) protein, like precursor / bglapl	ENSDARP00000140656	Danio rerio Bgp1b	NP_001278818.1	-	-	ENSDARP00000140656	-
Dicentrarchus labrax	actinopterygian	novel gene	ENSDLAP00005030949	Dicentrarchus labrax Mgp	-	-	-	ENSDLAP00005030949	-
Dicentrarchus labrax	actinopterygian	novel gene	ENSDLAP00005030980	Dicentrarchus labrax Bgp1a	-	-	-	ENSDLAP00005030980	-
Dicentrarchus labrax	actinopterygian	novel gene	ENSDLAP00005027092	Dicentrarchus labrax Bgp1b	-	-	-	ENSDLAP00005027092	-
Denticeps clupeoides	actinopterygian	novel gene	ENSDCDP00000039091	Denticeps clupeoides Mgp	-	-	-	ENSDCDP00000039091	-
Denticeps clupeoides	actinopterygian	novel gene	ENSDCDP00000051384	Denticeps clupeoides Bgp1b	-	-	-	ENSDCDP00000051384	-
Denticeps clupeoides	actinopterygian	novel gene	ENSDCDP00000039088	Denticeps clupeoides Bgp1a	-	-	-	ENSDCDP00000039088	-
Diplodus puntazzo	actinopterygian	osteocalcin	-	Diplodus puntazzo Bgp1a	AAY17284.1	-	-	-	-
Erpetoichthys calabaricus	actinopterygian	osetocalcin	-	Erpetoichthys calabaricus Bgp1	XP_028672831	-	-	-	-
Erpetoichthys calabaricus	actinopterygian	matrix Gla protein	-	Erpetoichthys calabaricus Mgp	XP_028671229	-	-	-	-
Felis catus	mammalian	osteocalcin	-	Felis catus Bgp1	XP_003999760.1	-	-	-	-
Felis catus	mammalian	matrix Gla protein	-	Felis catus Mgp	XP_003988494.1	-	-	-	-
Gadus morhua	actinopterygian	matrix Gla protein	-	Gadus morhua Mgp	XP_030232902.1	-	-	-	-
Gadus morhua	actinopterygian	bone gla protein 2	-	Gadus morhua Bgp1b	AFM38001.1	-	-	-	-
Gadus morhua	actinopterygian	bone gla protein 1	-	Gadus morhua Bgp1a	AFM38000.1	-	-	-	-
Galeorhinus galeus	chondrichthyan	Matrix Gla protein	-	Galeorhinus galeus Mgp1	-	P56620	-	-	-
Gallus gallus	sauropsid	Matrix Gla protein	-	Gallus gallus Mgp	-	O42413	-	-	-
Gallus gallus	sauropsid	osteocalcin-like protein OC3	-	Gallus gallus Bgp2	ABR26630.1	-	-	-	-
Gallus gallus	sauropsid	osteocalcin	-	Gallus gallus Bgp1	-	P02822	-	-	-
Gasterosteus aculeatus	actinopterygian	novel gene	ENSGACP00000009473	Gasterosteus aculeatus Mgp	-	-	-	ENSGACP00000009473	-
Gasterosteus aculeatus	actinopterygian	novel gene	ENSGACP00000009467	Gasterosteus aculeatus Bgp1a	-	-	-	ENSGACP00000009467	-
Gasterosteus aculeatus	actinopterygian	novel gene	ENSGACP00000021062	Gasterosteus aculeatus Bgp1b	-	-	-	ENSGACP00000021062	-
Homo sapiens	mammalian	Matrix Gla protein	-	Homo sapiens Mgp	-	P08493	-	-	-
Homo sapiens	mammalian	osteocalcin	-	Homo sapiens Bgp1	-	P02818	-	-	-
Ictalurus punctatus	actinopterygian	matrix Gla protein precursor	-	Ictalurus punctatus Mgp	NP_001187095.1	-	-	-	-
Ictalurus punctatus	actinopterygian	novel gene	ENSIPUP00000035503	Ictalurus punctatus Bgp1a	-	-	-	ENSIPUP00000035503	-
Ictalurus punctatus	actinopterygian	novel gene	ENSIPUP00000024918	Ictalurus punctatus Bgp1b	-	-	-	ENSIPUP00000024918	-
Lepisosteus oculatus	actinopterygian	Bgp	ENSLOCP00000014885	Lepisosteus oculatus Bgp1	-	-	-	ENSLOCP00000014885	Genome assembly: LepOcu1 (GCA_000242695.1)
Lepisosteus oculatus	actinopterygian	PREDICTED : matrix Gla protein	-	Lepisosteus oculatus Mgp	XP_006637012.1	-	-	-	-
Leucoraja erinacea	chondrichthyan	unnamed	-	Leucoraja erinacea Mgp2	-	-	ctg2750978 (genome)	-	-
Leucoraja erinacea	chondrichthyan	unnamed	-	Leucoraja erinacea Mgp1	-	-	ctg68074 (transcriptome)	-	-
Loxodonta africana	mammalian	matrix Gla protein	-	Loxodonta africana Mgp	XP_003405718.1	-	-	-	-
Loxodonta africana	mammalian	osteocalcin	-	Loxodonta africana Bgp1	XP_003414987.1	-	-	-	-
Microcaecilia unicolor	amphibian	osteocalcin	-	Microcaecilia unicolor Bgp1	XP_030042792.1	-	-	-	-
Microcaecilia unicolor	amphibian	matrix Gla protein	-	Microcaecilia unicolor Mgp	XP_030045843.1	-	-	-	-
Microcaecilia unicolor	amphibian	Osteocalcin-like	-	Microcaecilia unicolor Bgp2	XP_030058972.1	-	-	-	-
Monodelpis domestica	mammalian	PREDICTED: osteocalcin	-	Monodelpis domestica Bgp1	XP_016285904.1	-	-	-	-
Monodelpis domestica	mammalian	PREDICTED: matrix Gla protein	-	Monodelpis domestica Mgp	XP_001367507.1	-	-	-	-
Mus musculus	mammalian	matrix Gla protein	-	Mus musculus Mgp	-	P19788	-	-	-
Nanorana parkeri	amphibian	PREDICTED : matrix Gla protein	-	Nanorana parkeri Mgp	XP_018419903.1	-	-	-	-
Neolamprologus brichardi	actinopterygian	novel gene	ENSNBRP00000001882	Neolamprologus brichardi Mgp	-	-	-	ENSNBRP00000001882	-
Neolamprologus brichardi	actinopterygian	novel gene	ENSNBRP00000001876	Neolamprologus brichardi Bgp1a	-	-	-	ENSNBRP00000001876	-
Neolamprologus brichardi	actinopterygian	bglap	ENSNBRP00000023406	Neolamprologus brichardi Bgp1b	-	-	-	ENSNBRP00000023406	-
Notechis scutatus	sauropsid	novel gene	ENSNSUP00000004208	Notechis scutatus Bgp2	-	-	-	ENSNSUP00000004208	Genome assembly: TS10Xv2-PRI (GCA_900518725.1)
Notechis scutatus	sauropsid	novel gene	ENSNSUP00000004207	Notechis scutatus Mgp	-	-	-	ENSNSUP00000004207	Genome assembly: TS10Xv2-PRI (GCA_900518725.1)
Ornithorhynchus anatinus	mammalian	matrix Gla protein	-	Ornithorhynchus anatinus Mgp	XP_028913665.1	-	-	-	-
Oryctolagus cuniculus	mammalian	PREDICTED: osteocalcin	-	Oryctolagus cuniculus Bgp1	XP_002715429.1	-	-	-	-
Oryzias latipes	actinopterygian	novel gene	ENSORLP00020004954	Oryzias latipes Mgp	-	-	-	ENSORLP00020004954	Genome assembly: ASM223471v1 (GCA_002234715.1)
Oryzias latipes	actinopterygian	novel gene	ENSORLP00020026402	Oryzias latipes Bgp1b	-	-	-	ENSORLP00020026402	-
Oryzias sinensis	actinopterygian	novel gene	ENSOSIP00000036004	Oryzias sinensis Mgp	-	-	-	ENSOSIP00000036004	-
Pan troglodytes	mammalian	osteocalcin precursor	-	Pan troglodytes Bgp1	NP_001129100.1	-	-	-	-
Pogona vitticeps	sauropsid	matrix Gla protein	-	Pogona vitticeps Mgp	XP_020671147.1	-	-	-	-
Pogona vitticeps	sauropsid	osteocalcin	-	Pogona vitticeps Bgp1	XP_020670919.1	-	-	-	-
Pogona vitticeps	sauropsid	matrix Gla protein-like isoform X2	-	Pogona vitticeps Bgp2	XP_020671131.1	-	-	-	-
Prionace glauca	chondrichthyan	matrix Gla protein	-	Prionace glauca Mgp1	AAS16264.1	-	-	-	-
Rhinatrema bivittatum	amphibian	osteocalcin-like	-	Rhinatrema bivittatum Bgp2	XP_029446333.1	-	-	-	-
Rhinatrema bivittatum	amphibian	osteocalcin	-	Rhinatrema bivittatum Bgp1	XP_029437769.1	-	-	-	-
Rhincodon typus	chondrichthyan	matrix Gla protein	-	Rhincodon typus Mgp1	XP_020380648.1	-	-	-	-
Rhincodon typus	chondrichthyan	osteocalcin 2-like, partial	-	Rhincodon typus Bgp	XP_020372359.1 PARTIAL : aa280-348	-	-	-	-
Rousettus aegyptiacus	mammalian	osteocalcin	-	Rousettus aegyptiacus Bgp1	XP_016021742.1	-	-	-	-
Scleropages formosus	actinopterygian	novel gene	ENSSFOP00015068634	Scleropages formosus Bgp1a	-	-	-	ENSSFOP00015068634	-
Scleropages formosus	actinopterygian	novel gene	ENSSFOP00015016090	Scleropages formosus Bgp1b	-	-	-	ENSSFOP00015016090	-
Scleropages formosus	actinopterygian	novel gene	ENSSFOP00015076862	Scleropages formosus Mgpa	-	-	-	ENSSFOP00015076862	-
Scleropages formosus	actinopterygian	novel gene	ENSSFOP00015020764	Scleropages formosus Mgpb	-	-	-	ENSSFOP00015020764	-
Tetraodon nigroviridis	actinopterygian	matrix Gla protein	-	Tetraodon nigroviridis Mgp	AAO49256.1	-	-	-	-
Xenopus laevis	amphibian	osteocalcin	-	Xenopus laevis Bgp1	-	P40147	-	-	-
Xenopus laevis	amphibian	matrix Gla protein	-	Xenopus laevis Mgp	-	Q9W668	-	-	-
Xenopus laevis	amphibian	PREDICTED: osteocalcin-like	-	Xenopus laevis Bgp2	XP_018116820.1	-	-	-	-
Xenopus tropicalis	amphibian	matrix Gla protein	-	Xenopus tropicalis Mgp	XP_002935654.1	-	-	-	-
Xenopus tropicalis	amphibian	osteocalcin	-	Xenopus tropicalis Bgp1	-	Q6DJ00	-	-	-
Xenopus tropicalis	amphibian	osteocalcin	-	Xenopus tropicalis Bgp2	XP_002935655.1	-	-	-	-
Xiphophorus couchianus	actinopterygian	novel gene	ENSXCOP00000021263	Xiphophorus couchianus Mgp	-	-	-	ENSXCOP00000021263	-
Xiphophorus couchianus	actinopterygian	novel gene	ENSXCOP00000021273	Xiphophorus couchianus Bgp1a	-	-	-	ENSXCOP00000021273	-
Xiphophorus couchianus	actinopterygian	bglap	ENSXCOP00000018091	Xiphophorus couchianus Bgp1b	-	-	-	ENSXCOP00000018091	-
			-		-	-	-	-	-
			-		-	-	-	-	-
Table 2			-		-	-	-	-	-
			-		Vertebrate Genome Project	-	-	-	-
Sequences extracted from VGP			Position on contig		Scaffold ID	Assembly	-	Position on contig	Protein sequence extracted
Amblyraja radiata	chondrichthyan	results from a blast of Ler-Mgp2	Exon 1: 9584824-9584910	Amblyraja radiata Mgp2	SUPER38 contig	Individual 1 Primary Assembly	-	Exon 1: 9584824-9584910	FSVHELYKGPGEVNREYCDGDENCGKGYA
Amblyraja radiata	chondrichthyan	results from a blast of Sca-Bgp	Exon1: 9695234-9695290 ; Exon2: 9697817-9697894	Amblyraja radiata Bgp	SUPER38 contig	Individual 1 Primary Assembly	-	Exon1: 9695234-9695290 ; Exon2: 9697817-9697894	PFLGKQKSDSVVKRPGRSILCESFSPCHHLANRVGYQNAYQQYFG
Pristis pectinata	chondrichthyan	results from a blast of Sca-Bgp	Exon1: 12118119-12118175 ; Exon2: 12119736-12119819	Pristis pectinata Bgp	Scaffold super 34 contig	Individual 2 Primary Assembly	-	Exon1: 12118119-12118175 ; Exon2: 12119736-12119819	PFLEKQKANSVMKRPRRSIICESYYPCDYLANRIGFQTAYQQYFGNY
Pristis pectinata	chondrichthyan	results from a blast of Ler-Mgp2	Exon1: 11861973-11862059	Pristis pectinata Mgp2	Scaffold super 34 contig	Individual 2 Primary Assembly	-	Exon1: 11861973-11862059	FSVREIYKGPAEVNREYCDGDDSCGKGYT
			-		-	-	-	-	-
Sequences not available in databases			-		translated sequences from full cDNAs	-	-	-	-
Raja clavata	chondrichthyan	locally assembled (Ref Debiais-Thibaud et al 2019)	-	Raja clavata Mgp1	MRTLILLGLCGLAALCAADSSESNEIDDAMFLRRRDAHFFMRPARPSNPWERMRVKSPYEVNREQCEEFRPCDMLARQIGHQQAYGRFFGYAQPQSNGYRRQRSHRQRGSRSRQHYYRY	-	-	-	-
Scyliorhinus canicula	chondrichthyan	locally assembled (Ref Debiais-Thibaud et al 2019)	-	Scyliorhinus canicula Mgp1	MKTLVFLSVCALAAVCTADSSESNEIDDVLFLGRRDAHSFMRQPRPPHHWDSSRVRYKSPREMTREICEEHRPCERLARQVGLKRAYGRYFGGRRQRPSSYERMRPRKHRDTRYRNHHYRF	-	-	-	-
Scyliorhinus canicula	chondrichthyan	locally assembled (Ref Debiais-Thibaud et al 2019)	-	Scyliorhinus canicula Mgp2	MRTLILLCLCTLVAVCMGAPKEFVGPAEKEETFMDRQSANNFVRRKRHAYGYYHHIPSYESVRELYKSPAEVNREYCEGDDNCGKGYPYMAAYGKGYGYGYGGYQGYYAPYYQSAKY	-	-	-	-
Scyliorhinus canicula	chondrichthyan	locally assembled (Ref Debiais-Thibaud et al 2019)	-	Scyliorhinus canicula Bgp	MRHLLLITLLALVGQSCCRVISSRSDESLGDDKREAADIKGFSSHSDESLGDDKQQADGIEGFSSHSDESLGDDKQGSVAIEGISGRSDESLTEDSDEVANRKSKVIGSREDDDSVENESEADTKGPFLGKREASSVVKKSKRSIQEYYERQHEYYYKTPYEKYKEICEAYYPCDYLANRIGYQNAYIQYFGYY	-	-	-	-
